# Supplementary material for: Prevalence of Antimicrobial Resistance Among the WHO’s AWaRe Classified Antibiotics Used to Treat Urinary Tract Infections in Diabetic Women
Source: Antibiotics (Basel). 2024 Dec 14;13(12):1218. doi: 10.3390/antibiotics13121218 (PMC11672800; doi:10.3390/antibiotics13121218)
Supplement: Supplementary file 1 [file antibiotics-13-01218-s001.zip]

Archive with 1 entries (1 files):
- antibiotics-3359356-supplementary.pdf
